# Supplementary material for: A new species of Hemichela Stock, 1954 from the South China Sea (Arthropoda, Pycnogonida, Ammotheidae)
Source: Zookeys. 2015 Oct 8;(526):1–8. doi: 10.3897/zookeys.526.5963 (PMC4607841; doi:10.3897/zookeys.526.5963)
Supplement: XML Treatment for Hemichela nanhaiensis [file zookeys.526.5963-treatment1.xml]

<!DOCTYPE tp:taxon-treatment
  PUBLIC "-//TaxonX//DTD Taxonomic Treatment Publishing DTD v0 20100105//EN" "tax-treatment-NSO.dtd">
<tp:taxon-treatment xmlns:tp="http://www.plazi.org/taxpub"><tp:treatment-meta><kwd-group><label>Taxon classification</label><kwd><named-content content-type="kingdom">Animalia</named-content></kwd><kwd><named-content content-type="order">Pantopoda</named-content></kwd><kwd><named-content content-type="family">Ammotheidae</named-content></kwd></kwd-group><mixed-citation publication-type="journal"><person-group><name><surname>Wang</surname><given-names>Jianjia</given-names></name><name><surname>Xia</surname><given-names>Zhen</given-names></name><name><surname>Lin</surname><given-names>Rongcheng</given-names></name><name><surname>Liang</surname><given-names>Qianyong</given-names></name><name><surname>Lin</surname><given-names>Heshan</given-names></name><name><surname>Wang</surname><given-names>Jianjun</given-names></name><name><surname>Zheng</surname><given-names>Chengxing</given-names></name></person-group><article-title>A new species of <italic><tp:taxon-name><tp:taxon-name-part taxon-name-part-type="genus">Hemichela</tp:taxon-name-part></tp:taxon-name></italic> Stock, 1954 from the South China Sea (<tp:taxon-name><tp:taxon-name-part taxon-name-part-type="phylum">Arthropoda</tp:taxon-name-part></tp:taxon-name>, <tp:taxon-name><tp:taxon-name-part taxon-name-part-type="class">Pycnogonida</tp:taxon-name-part></tp:taxon-name>, <tp:taxon-name><tp:taxon-name-part taxon-name-part-type="family">Ammotheidae</tp:taxon-name-part></tp:taxon-name>)</article-title><source>Zookeys</source><day>8</day><month>10</month><year>2015</year><volume>2015</volume><issue>526</issue><fpage>1</fpage><lpage>8</lpage><pub-id pub-id-type="doi">10.3897/zookeys.526.5963</pub-id></mixed-citation></tp:treatment-meta><tp:nomenclature><tp:taxon-name>
                            <tp:taxon-name-part taxon-name-part-type="genus">Hemichela</tp:taxon-name-part>
                            <tp:taxon-name-part taxon-name-part-type="species">nanhaiensis</tp:taxon-name-part>
                            <object-id xmlns:xlink="http://www.w3.org/1999/xlink" content-type="zoobank" xlink:type="simple">http://zoobank.org/8E0715B3-D42F-4CC1-8F4C-0FA3188A0ED8</object-id>
                        </tp:taxon-name><tp:taxon-status xmlns:xlink="http://www.w3.org/1999/xlink" xlink:type="simple">sp. n.</tp:taxon-status><xref ref-type="fig" rid="F1">Fig. 1</xref></tp:nomenclature><tp:treatment-sec sec-type="material"><title>Material examined.</title><p>One male, holotype (DS06-13-01), Station DS06-13, South China Sea, <named-content xmlns:xlink="http://www.w3.org/1999/xlink" content-type="dwc:verbatimCoordinates" xlink:type="simple">21.95°N 118.81 °E</named-content>, 1317.5 m depth, BC, 5 May 2013.</p></tp:treatment-sec><tp:treatment-sec sec-type="Diagnosis"><title>Diagnosis.</title><p>Trunk slender, lateral processes with a single distal dorsal tubercle and armed with pedunculate asterisk-shaped setae. Ocular tubercle long with bifurcate tip (Fig. <xref ref-type="fig" rid="F1">1A, B</xref>). Chela dactylus bearing 12 denticulations on the inner margin (Fig. <xref ref-type="fig" rid="F1">1C</xref>). Palps seven-articled, second article with a conical outgrowth (Fig. <xref ref-type="fig" rid="F1">1A, G</xref>). Ovigers ten-articled, fifth article with a reversed spine located on the ventral surface near the proximal end (Fig. <xref ref-type="fig" rid="F1">1E</xref> arrow b), seventh to tenth articles with compound spines in formula 3: 2: 1: 1 (Fig. <xref ref-type="fig" rid="F1">1F</xref>). Legs slender, major articles with short lateral spines, main claw approximately 3/5 length of propodus, auxiliary claws absent (Fig. <xref ref-type="fig" rid="F1">1D</xref>).</p><fig id="F1" position="float" orientation="portrait"><label>Figure 1.</label><caption><p><italic><tp:taxon-name><tp:taxon-name-part taxon-name-part-type="genus">Hemichela</tp:taxon-name-part> <tp:taxon-name-part taxon-name-part-type="species">nanhaiensis</tp:taxon-name-part></tp:taxon-name></italic> sp. n., DS06-13-01, male holotype: <bold>A</bold> trunk, lateral view <bold>B</bold> trunk, dorsal view <bold>C</bold> chela, enlarged <bold>D</bold> leg 3 <bold>E</bold> oviger <bold>F</bold> terminal articles of oviger, enlarged <bold>G</bold> palp <bold>H</bold> terminal articles of palp, enlarged; arrow a, position of genital pore; arrow b, reversed spine. Scale bars <bold>A, B, D</bold> = 1.0 mm; <bold>C, F, H, G</bold> = 0.1 mm; <bold>E</bold> = 0.2 mm.</p></caption><graphic xmlns:xlink="http://www.w3.org/1999/xlink" xlink:href="zookeys-526-001-g001.jpg" position="float" orientation="portrait" xlink:type="simple" id="oo_59715.jpg"/></fig></tp:treatment-sec><tp:treatment-sec sec-type="Description of the holotype"><title>Description of the holotype</title><p><bold>(male).</bold> Size large for genus. Trunk slender, intersegmental lines absent, with many tiny papillae (Fig. <xref ref-type="fig" rid="F1">1A, B</xref>). Lateral processes very long, widely separated, slightly dilated distally, armed with asterisk-shaped setae on tip of tiny outgrowth. A distal dorsal tubercle is present on each lateral processe. Each tubercle long and slender, length is nearly twice diameter of lateral processes, with several minute setae. Ocular tubercle long, erected obliquely, armed with many tiny papillae, tip bifurcate with two lateral tubercles, without obvious eyes (Fig. <xref ref-type="fig" rid="F1">1A, B</xref>). Proboscis short, like a circular cone with flat tip. Abdomen very tall, directed upwards (Fig. <xref ref-type="fig" rid="F1">1A, B</xref>).</p><p>Chelifore scape one-segmented, armed distally with long setae. Palm short, with several long setae. Chela with one dactylus only, curved and bearing 12 denticulations on inner margin (Fig. <xref ref-type="fig" rid="F1">1C</xref>).</p><p>Palps seven-articled (Fig. <xref ref-type="fig" rid="F1">1G, H</xref>). First article short, without spines or setae. Second and third articles with few distal long setae. Second article longest, with a conical outgrowth on the outer surface, located in the first third of the article. Fourth to seventh articles armed with fields of ventral and distal setae mostly little longer than their article diameter (Fig. <xref ref-type="fig" rid="F1">1H</xref>).</p><p>Ovigers ten-articled (Fig. <xref ref-type="fig" rid="F1">1E, F</xref>). First and second articles stout, without setae and spines. Fourth and fifth articles longest, bearing few short setae and spines. Fifth article with a reversed spine basally. Sixth article with two distal spines and few ventral setae. <!--PageBreak-->Seventh to tenth articles with compound spines in formula 3: 2: 1: 1. Each spine bears one to three lateral denticulations. Terminal claw as long as tenth article (Fig. <xref ref-type="fig" rid="F1">1F</xref>).</p><p>Legs slender (Fig. <xref ref-type="fig" rid="F1">1D</xref>). Major articles with short lateral spines. First coxa short. Second coxa longest, distally swollen, with short ventral and distal seta. Genital pores present on ventral surface of second coxae of the third and fourth legs, borne on a spherical tubercle (Fig. <xref ref-type="fig" rid="F1">1D</xref>, arrow a). Third coxa short with short setae. Femur and tibiae with short ventral setae, lateral spines and long dorsal setae. Femur and second <!--PageBreak-->tibia subequal, longer than first tibia. Cement gland not evident. Tarsus long with short setae and spines. Propodus without heel, with single row of sole spines. Main claw strong, approximately 3/5 length of propodus. Auxiliary claws absent.</p><p>Female and juvenile are unknown.</p><p><italic>Measurements of holotype in mm</italic>: Trunk length (from chelifore insertion to tip of fourth lateral processes) 3.46; width across second lateral processes 3.49; proboscis length 0.63.</p><p>Lengths of palp articles 1 to 7 respectively: 0.09; 0.25; 0.14; 0.10; 0.06; 0.05; 0.04.</p><p>Lengths of oviger articles 1 to 10 respectively: 0.06; 0.13; 0.16; 0.33; 0.33; 0.15; 0.08; 0.08; 0.06; 0.07; 0.07 (claw).</p><!--PageBreak--><p>Third leg, coxa 1, 0.24; coxa 2, 0.51; coxa 3, 0.30; femur, 1.24; tibia 1, 1.13; tibia 2, 1.23; tarsus, 0.53; propodus, 0.65; claw, 0.40.</p></tp:treatment-sec><tp:treatment-sec sec-type="Etymology"><title>Etymology.</title><p>The species name, <italic>nanhaiensis</italic>, is derived from the Chinese language, Nanhai meaning South China Sea, referring to the location where the new species was found.</p></tp:treatment-sec><tp:treatment-sec sec-type="Remarks"><title>Remarks.</title><p>The specimen is identified as belonging to the genus <italic><tp:taxon-name><tp:taxon-name-part taxon-name-part-type="genus">Hemichela</tp:taxon-name-part></tp:taxon-name></italic> by the absence of a movable chela finger. Compared with <italic><tp:taxon-name><tp:taxon-name-part taxon-name-part-type="genus">Hemichela</tp:taxon-name-part> <tp:taxon-name-part taxon-name-part-type="species">longiunguis</tp:taxon-name-part></tp:taxon-name></italic> and <italic><tp:taxon-name><tp:taxon-name-part taxon-name-part-type="genus">Hemichela</tp:taxon-name-part> <tp:taxon-name-part taxon-name-part-type="species">micrasterias</tp:taxon-name-part></tp:taxon-name></italic>, the body size of <italic><tp:taxon-name><tp:taxon-name-part taxon-name-part-type="genus">Hemichela</tp:taxon-name-part> <tp:taxon-name-part taxon-name-part-type="species">nanhaiensis</tp:taxon-name-part></tp:taxon-name></italic> is distinctly larger, length of lateral process tubercles are nearly twice diameter of lateral processes in <italic><tp:taxon-name><tp:taxon-name-part taxon-name-part-type="genus">Hemichela</tp:taxon-name-part> <tp:taxon-name-part taxon-name-part-type="species">nanhaiensis</tp:taxon-name-part></tp:taxon-name></italic>, and are much taller than those in the other two species, and the <italic><tp:taxon-name><tp:taxon-name-part taxon-name-part-type="genus">Hemichela</tp:taxon-name-part> <tp:taxon-name-part taxon-name-part-type="species">nanhaiensis</tp:taxon-name-part></tp:taxon-name></italic> palps are armed with more setae. The outgrowths with asterisk-shaped setae of <italic><tp:taxon-name><tp:taxon-name-part taxon-name-part-type="genus">Hemichela</tp:taxon-name-part> <tp:taxon-name-part taxon-name-part-type="species">micrasterias</tp:taxon-name-part></tp:taxon-name></italic> are branching and large while the ones of <italic><tp:taxon-name><tp:taxon-name-part taxon-name-part-type="genus">Hemichela</tp:taxon-name-part> <tp:taxon-name-part taxon-name-part-type="species">longiunguis</tp:taxon-name-part></tp:taxon-name></italic> and <italic><tp:taxon-name><tp:taxon-name-part taxon-name-part-type="genus">Hemichela</tp:taxon-name-part> <tp:taxon-name-part taxon-name-part-type="species">nanhaiensis</tp:taxon-name-part></tp:taxon-name></italic> are simple and not distinct. The length ratio of the terminal claw and propodus, 0.62, lies between that of the previous two species (1.06 in <italic><tp:taxon-name><tp:taxon-name-part taxon-name-part-type="genus">Hemichela</tp:taxon-name-part> <tp:taxon-name-part taxon-name-part-type="species">longiunguis</tp:taxon-name-part></tp:taxon-name></italic> and 0.46 in <italic><tp:taxon-name><tp:taxon-name-part taxon-name-part-type="genus">Hemichela</tp:taxon-name-part> <tp:taxon-name-part taxon-name-part-type="species">micrasterias</tp:taxon-name-part></tp:taxon-name></italic>), and the relative length of the oviger terminal claw is evidently shorter than the other species in the genus (the length ratio of terminal claw and tenth article: 1 in <italic><tp:taxon-name><tp:taxon-name-part taxon-name-part-type="genus">Hemichela</tp:taxon-name-part> <tp:taxon-name-part taxon-name-part-type="species">nanhaiensis</tp:taxon-name-part></tp:taxon-name></italic>, 2.33 in <italic><tp:taxon-name><tp:taxon-name-part taxon-name-part-type="genus">Hemichela</tp:taxon-name-part> <tp:taxon-name-part taxon-name-part-type="species">longiunguis</tp:taxon-name-part></tp:taxon-name></italic> and 1.88 in <italic><tp:taxon-name><tp:taxon-name-part taxon-name-part-type="genus">Hemichela</tp:taxon-name-part> <tp:taxon-name-part taxon-name-part-type="species">micrasterias</tp:taxon-name-part></tp:taxon-name></italic>). The chelifores are different from those of the other two species, with 12 denticulations on the inner margin of the dactylus compared to six in <italic><tp:taxon-name><tp:taxon-name-part taxon-name-part-type="genus">Hemichela</tp:taxon-name-part> <tp:taxon-name-part taxon-name-part-type="species">micrasterias</tp:taxon-name-part></tp:taxon-name></italic> and two in <italic><tp:taxon-name><tp:taxon-name-part taxon-name-part-type="genus">Hemichela</tp:taxon-name-part> <tp:taxon-name-part taxon-name-part-type="species">longiunguis</tp:taxon-name-part></tp:taxon-name></italic>; the chelifore scape and palm are armed with more seta than those of the other two species of the genus (<xref ref-type="bibr" rid="B28">Stock 1954</xref>, <xref ref-type="bibr" rid="B29">1985</xref>; <xref ref-type="bibr" rid="B27">Staples 1982</xref>).</p><p>The records of this genus are from Japan to Queensland, Australia (Fig. <xref ref-type="fig" rid="F2">2</xref>) and the island systems of the western Pacific Ocean, with the deepest record of 657 m in the Flores Sea (<xref ref-type="bibr" rid="B25">Nakamura and Child 1990</xref>; <xref ref-type="bibr" rid="B1">Bamber 1992</xref>; <xref ref-type="bibr" rid="B22">Müller 1993</xref>). The new species was obtained from 1317.5 m, increasing the depth range of this genus. The occurrence of the new species fills a gap in the distribution ‘corridor’ of this genus, connecting the species in Japan with the Philippines and equatorial and Australian species.</p><fig id="F2" position="float" orientation="portrait"><label>Figure 2.</label><caption><p>Distribution map of the three species of the genus <italic><tp:taxon-name><tp:taxon-name-part taxon-name-part-type="genus">Hemichela</tp:taxon-name-part></tp:taxon-name></italic>: <styled-content style="color:blue;">●</styled-content> <italic><tp:taxon-name><tp:taxon-name-part taxon-name-part-type="genus">Hemichela</tp:taxon-name-part> <tp:taxon-name-part taxon-name-part-type="species">micrasterias</tp:taxon-name-part></tp:taxon-name></italic> <styled-content style="color:red;">●</styled-content> <italic><tp:taxon-name><tp:taxon-name-part taxon-name-part-type="genus">Hemichela</tp:taxon-name-part> <tp:taxon-name-part taxon-name-part-type="species">nanhaiensis</tp:taxon-name-part></tp:taxon-name></italic> <styled-content style="color:black;">●</styled-content> <italic><tp:taxon-name><tp:taxon-name-part taxon-name-part-type="genus">Hemichela</tp:taxon-name-part> <tp:taxon-name-part taxon-name-part-type="species">longiunguis</tp:taxon-name-part></tp:taxon-name></italic> (modified from <xref ref-type="bibr" rid="B1">Bamber 1992</xref>).</p></caption><graphic xmlns:xlink="http://www.w3.org/1999/xlink" xlink:href="zookeys-526-001-g002.jpg" position="float" orientation="portrait" xlink:type="simple" id="oo_59716.jpg"/></fig><p>The type habitat was sea floor predominantly composed of soft mud.</p></tp:treatment-sec><ref-list><ref id="B28"><mixed-citation xmlns:xlink="http://www.w3.org/1999/xlink" xlink:type="simple"><person-group><name name-style="western"><surname>Stock</surname><given-names>JH</given-names></name></person-group> (<year>1954</year>) <article-title><tp:taxon-name><tp:taxon-name-part taxon-name-part-type="class">Pycnogonida</tp:taxon-name-part></tp:taxon-name> from Indo-West-Pacific, Australian, and New-Zealand Waters: Papers from Dr Th. Mortensen’s Pacific Expedition 1914–1916.</article-title> <source>Videnskabelige Meddelelser fra Dansk naturhistorisk Foreningen</source> <volume>116</volume>: <fpage>1</fpage>–<lpage>168</lpage>. </mixed-citation></ref><ref id="B29"><mixed-citation xmlns:xlink="http://www.w3.org/1999/xlink" xlink:type="simple"><person-group><name name-style="western"><surname>Stock</surname><given-names>JH</given-names></name></person-group> (<year>1985</year>) <article-title>Deux pycnogonides rares, récoltés pendant la campagne CORINDON II dans le détroit de Makassar, Indonésie.</article-title> <source>Bulletin Zoölogisch Museum, Universiteit van Amsterdam</source> <volume>10</volume>(<issue>18</issue>): <fpage>153</fpage>–<lpage>158</lpage>. </mixed-citation></ref><ref id="B27"><mixed-citation xmlns:xlink="http://www.w3.org/1999/xlink" xlink:type="simple"><person-group><name name-style="western"><surname>Staples</surname><given-names>DA</given-names></name></person-group> (<year>1982</year>) <article-title><tp:taxon-name><tp:taxon-name-part taxon-name-part-type="class">Pycnogonida</tp:taxon-name-part></tp:taxon-name> of the Calliope River and Auckland Creek, Queensland.</article-title> <source>Memoirs of the Queensland Museum</source> <volume>20</volume>(<issue>3</issue>): <fpage>455</fpage>–<lpage>471</lpage>. </mixed-citation></ref><ref id="B1"><mixed-citation xmlns:xlink="http://www.w3.org/1999/xlink" xlink:type="simple"><person-group><name name-style="western"><surname>Bamber</surname><given-names>RN</given-names></name></person-group> (<year>1992</year>) <article-title>Some Pycnogonids from the South China Sea.</article-title> <source>Asian Marine Biology</source> <volume>9</volume>: <fpage>193</fpage>–<lpage>203</lpage>. </mixed-citation></ref><ref id="B25"><mixed-citation xmlns:xlink="http://www.w3.org/1999/xlink" xlink:type="simple"><person-group><name name-style="western"><surname>Nakamura</surname><given-names>K</given-names></name><name name-style="western"><surname>Child</surname><given-names>CA</given-names></name></person-group> (<year>1990</year>) <article-title><tp:taxon-name><tp:taxon-name-part taxon-name-part-type="class">Pycnogonida</tp:taxon-name-part></tp:taxon-name> of the western Pacific Islands, VII: On some rare species from the Flores sea, Indonesia.</article-title> <source>Proceedings of the Biological Society of Washington</source> <volume>103</volume>(<issue>2</issue>): <fpage>304</fpage>–<lpage>310</lpage>. </mixed-citation></ref><ref id="B22"><mixed-citation xmlns:xlink="http://www.w3.org/1999/xlink" xlink:type="simple"><person-group><name name-style="western"><surname>Müller</surname><given-names>HG</given-names></name></person-group> (<year>1993</year>) <source>World catalogue and bibliography of the recent <tp:taxon-name><tp:taxon-name-part taxon-name-part-type="class">Pycnogonida</tp:taxon-name-part></tp:taxon-name>.</source> <publisher-name>Wissenschaftlicher Verlag</publisher-name>, <publisher-name>Laboratory for Tropical Ecosystems, Research and Information Service</publisher-name>, <publisher-loc>Wetzlar</publisher-loc>, <size units="page">410 pp</size>. </mixed-citation></ref></ref-list></tp:taxon-treatment>
